# Supplementary material for: Mental template matching is a potential cultural transmission mechanism for New Caledonian crow tool manufacturing traditions
Source: Sci Rep. 2018 Jun 28;8:8956. doi: 10.1038/s41598-018-27405-1 (PMC6023922; doi:10.1038/s41598-018-27405-1)
Supplement: Supplementary file 2 — supplementary dataset [file 41598_2018_27405_MOESM2_ESM.xls]

## Sheet: ESM - Template Matching Data
Piece ID#	Condition (Size)	Session	Bird	Block Made	Order Made	Rewarded	Modified	Preceded by reminder	Area (in mm²)	Length (in mm)	Width (in mm)
5	Large	Size1	Anton	B1	1	0	0	1	412.66	29.24	12.63
1	Large	Size1	Anton	B1	2	1	0	0	571.79	36.78	26.19
2	Large	Size1	Anton	B1	3	0	0	0	315.97	32.46	14.41
6	Large	Size1	Anton	B1	4	1	0	0	4590.06	164.75	40.42
4	Large	Size1	Anton	B1	5	0	0	1	2006.96	128.81	30.25
3	Large	Size1	Anton	B1	6	1	0	0	251.98	24.58	16.69
7	Large	Size1	Anton	B2	7	1	0	1	528.83	35	20.34
8	Large	Size1	Anton	B2	8	0	0	0	557.24	33.31	20.08
9	Large	Size1	Anton	B2	9	1	0	1	3720.01	156.1	29.58
14	Large	Size1	Anton	B3	10	0	0	1	472.21	42.71	15.25
15	Large	Size1	Anton	B3	11	1	0	0	1150.56	65.93	37.03
12	Large	Size1	Anton	B3	12	0	0	0	585.87	54.07	19.41
11	Large	Size1	Anton	B3	13	1	0	0	3749.99	153.14	42.12
13	Large	Size1	Anton	B3	14	0	0	1	710.38	51.19	16.27
10	Large	Size1	Anton	B3	15	0	0	0	5686.37	158.56	46.1
16	Large	Size1	Anton	B3	16	1	0	0	2437.9	62.71	60.17
19	Large	Size1	Anton	B4	17	1	0	1	1391.14	74.41	22.2
20	Large	Size1	Anton	B4	18	0	0	0	2542.42	76.86	57.03
17	Large	Size1	Anton	B4	19	1	0	1	1184.87	47.54	32.54
18	Large	Size1	Anton	B4	20	0	0	0	2346.22	124.32	23.56
161	Small	Size2	Anton	B1	1	1	0	1	102.82	29.92	5.59
165	Small	Size2	Anton	B1	2	0	0	0	1945.39	110.59	21.02
163	Small	Size2	Anton	B1	3	1	0	0	548.04	55.68	15.34
162	Small	Size2	Anton	B1	4	1	0	1	2362.76	120.93	27.54
164	Small	Size2	Anton	B1	5	0	0	0	342.8	46.53	11.95
171	Small	Size2	Anton	B2	6	0	0	1	1116.67	54.83	38.73
168	Small	Size2	Anton	B2	7	1	0	0	944.45	75.59	19.92
170	Small	Size2	Anton	B2	8	1	0	1	632.46	55.85	15.76
166	Small	Size2	Anton	B2	9	0	0	0	245.49	29.24	10.08
167	Small	Size2	Anton	B2	10	1	0	0	625.22	31.02	29.15
169	Small	Size2	Anton	B2	11	0	0	0	606.48	44.83	21.19
177	Small	Size2	Anton	B3	12	1	0	1	722.3	33.73	27.2
173	Small	Size2	Anton	B3	13	0	0	0	145.68	15.51	13.22
174	Small	Size2	Anton	B3	14	0	0	0	203.93	19.58	7.03
175	Small	Size2	Anton	B3	15	1	0	0	756.52	45.08	25.59
176	Small	Size2	Anton	B3	16	0	0	1	297.22	29.49	13.39
172	Small	Size2	Anton	B3	17	1	0	0	68.29	20.93	5.25
178	Small	Size2	Anton	B4	18	1	0	1	29	7.63	4.83
180	Small	Size2	Anton	B4	19	0	0	0	1718.91	129.32	20.59
179	Small	Size2	Anton	B4	20	1	0	1	95	23.81	6.61
23	Small	Size1	Azzuro	B1	1	1	0	1	1794.99	77.97	29.58
21	Small	Size1	Azzuro	B1	2	0	0	0	1443.45	64.83	32.03
24	Small	Size1	Azzuro	B1	3	1	0	1	2317.27	139.75	33.98
22	Small	Size1	Azzuro	B1	4	0	0	0	326.22	9.66	8.14
29	Small	Size1	Azzuro	B2	5	1	0	1	453.47	48.98	12.54
28	Small	Size1	Azzuro	B2	6	0	1	0	384.43	44.66	12.12
25	Small	Size1	Azzuro	B2	7	1	0	0	269.87	30.85	13.39
26	Small	Size1	Azzuro	B2	8	0	0	1	895.4	66.95	22.8
27	Small	Size1	Azzuro	B2	9	1	0	0	239.19	28.47	11.36
31	Small	Size1	Azzuro	B3	10	0	1	1	473.86	60.93	13.81
32	Small	Size1	Azzuro	B3	11	1	0	0	270.39	35.85	15.17
30	Small	Size1	Azzuro	B3	12	1	0	1	549.51	41.61	18.56
33	Small	Size1	Azzuro	B3	13	0	0	0	778.67	49.32	22.29
34	Small	Size1	Azzuro	B4	14	1	0	1	61.67	16.44	5.68
38	Small	Size1	Azzuro	B4	15	0	0	0	848.71	53.81	22.71
37	Small	Size1	Azzuro	B4	16	1	0	0	1128.87	51.86	33.05
36	Small	Size1	Azzuro	B4	17	0	0	1	297.86	28.05	16.19
35	Small	Size1	Azzuro	B4	18	1	0	0	371.94	22.63	17.29
39	Small	Size1	Azzuro	B5	19	0	0	1	318.09	31.27	15.34
40	Small	Size1	Azzuro	B5	20	0	0	0	1210.47	63.05	28.39
185	Large	Size2	Azzuro	B1	1	1	0	1	3556.48	105	37.88
182	Large	Size2	Azzuro	B1	2	0	0	0	1361.95	82.2	32.2
188	Large	Size2	Azzuro	B1	3	1	0	1	3163.33	74.58	69.92
183	Large	Size2	Azzuro	B1	4	0	0	0	2193.4	90.17	31.78
187	Large	Size2	Azzuro	B1	5	1	0	0	1030.11	85.93	32.54
184	Large	Size2	Azzuro	B1	6	0	0	0	1726.63	89.15	30.42
186	Large	Size2	Azzuro	B1	7	1	0	0	294.87	5.59	5
181	Large	Size2	Azzuro	B1	8	1	0	0	1153.97	71.61	22.8
192	Large	Size2	Azzuro	B2	9	0	0	1	1101.41	45.85	40.08
190	Large	Size2	Azzuro	B2	10	1	0	0	258.02	34.66	12.12
189	Large	Size2	Azzuro	B2	11	0	0	0	700.88	22.88	12.8
193	Large	Size2	Azzuro	B2	12	1	0	1	3165.57	98.14	55.34
191	Large	Size2	Azzuro	B2	13	0	0	0	897.47	63.56	24.75
196	Large	Size2	Azzuro	B3	14	1	0	1	1183.39	65.42	25.08
194	Large	Size2	Azzuro	B3	15	0	0	0	2537.44	122.71	36.36
195	Large	Size2	Azzuro	B3	16	1	0	1	507.87	43.22	16.27
197	Large	Size2	Azzuro	B3	17	0	0	0	2861.13	95.85	37.54
199	Large	Size2	Azzuro	B4	18	1	0	1	861.28	51.69	16.61
200	Large	Size2	Azzuro	B4	19	0	0	1	7609.72	110.93	78.64
198	Large	Size2	Azzuro	B4	20	1	0	0	2855.42	128.64	32.88
43	Small	Size1	Blue	B1	1	1	0	1	582.26	59.92	17.29
41	Small	Size1	Blue	B1	2	0	0	0	6853.58	144.83	60.17
42	Small	Size1	Blue	B1	3	1	0	1	65.91	10.68	4.58
45	Small	Size1	Blue	B2	4	1	0	1	336.59	22.63	19.83
49	Small	Size1	Blue	B2	5	0	0	0	1182.85	57.29	29.92
51	Small	Size1	Blue	B2	6	1	0	0	2782.52	119.07	33.81
48	Small	Size1	Blue	B2	7	0	0	0	611.4	31.19	27.03
50	Small	Size1	Blue	B2	8	1	0	1	976.41	53.73	25.08
47	Small	Size1	Blue	B2	9	0	0	0	429.73	31.86	20.17
46	Small	Size1	Blue	B2	10	0	0	1	510.16	30.34	26.19
44	Small	Size1	Blue	B2	11	0	0	0	582.23	61.44	13.31
55	Small	Size1	Blue	B3	12	1	0	1	544.81	74.92	9.32
56	Small	Size1	Blue	B3	13	0	0	0	2323.77	53.98	23.39
54	Small	Size1	Blue	B3	14	1	0	0	326.76	40.76	12.97
52	Small	Size1	Blue	B3	15	1	0	1	1839.85	59.49	45.34
53	Small	Size1	Blue	B3	16	0	0	0	735.21	66.44	33.56
59	Small	Size1	Blue	B4	17	0	0	1	2211	64.92	41.69
58	Small	Size1	Blue	B4	18	0	0	1	299.8	21.95	20.85
60	Small	Size1	Blue	B4	19	1	0	0	1843.88	76.27	39.49
57	Small	Size1	Blue	B4	20	0	0	0	360.61	24.49	22.71
201	Large	Size2	Blue	B1	1	1	0	1	1029.83	53.81	28.81
203	Large	Size2	Blue	B1	2	0	0	0	855.36	66.02	21.27
204	Large	Size2	Blue	B1	3	1	0	1	1009.56	58.73	28.81
202	Large	Size2	Blue	B1	4	0	0	0	302.42	28.22	13.22
205	Large	Size2	Blue	B2	5	0	0	1	678.3	36.44	28.22
209	Large	Size2	Blue	B2	6	1	0	0	653.49	60.17	15.08
206	Large	Size2	Blue	B2	7	0	0	0	294.16	36.36	11.61
207	Large	Size2	Blue	B2	8	1	0	1	619.44	45.93	22.2
208	Large	Size2	Blue	B2	9	0	0	0	464.33	32.2	18.47
213	Large	Size2	Blue	B3	10	1	0	1	1042.14	43.98	34.24
210	Large	Size2	Blue	B3	11	0	0	0	653.86	54.15	18.98
211	Large	Size2	Blue	B3	12	1	0	1	1487.7	11.53	5.93
212	Large	Size2	Blue	B3	13	0	0	0	1203.57	67.37	25.08
216	Large	Size2	Blue	B4	14	0	0	1	866.42	66.36	20.85
217	Large	Size2	Blue	B4	15	1	0	1	1525.7	104.58	52.63
215	Large	Size2	Blue	B4	16	0	0	0	2123.94	96.53	30
214	Large	Size2	Blue	B4	17	1	0	0	310.95	29.66	16.86
220	Large	Size2	Blue	B5	18	1	0	1	2180.34	1.1	0.59
219	Large	Size2	Blue	B5	19	0	0	0	304.61	37.88	12.29
218	Large	Size2	Blue	B5	20	1	0	0	1324.41	114.83	20
61	Small	Size1	D3R	B1	1	1	0	1	327.45	26.61	18.47
62	Small	Size1	D3R	B1	2	0	0	1	418.78	38.47	18.64
63	Small	Size1	D3R	B2	3	0	0	1	668.13	37.97	25.51
64	Small	Size1	D3R	B2	4	1	0	1	1810.51	88.98	25
66	Small	Size1	D3R	B3	5	1	0	1	483.11	26.86	25.51
65	Small	Size1	D3R	B3	6	0	0	1	324.45	23.64	19.32
68	Small	Size1	D3R	B4	7	0	0	1	470.57	52.8	14.07
67	Small	Size1	D3R	B4	8	1	0	1	868.84	44.49	28.22
69	Small	Size1	D3R	B5	9	1	0	1	603.99	42.29	20.25
70	Small	Size1	D3R	B5	10	0	0	1	688.14	65.76	13.31
72	Small	Size1	D3R	B6	11	1	0	1	351.9	39.07	14.41
71	Small	Size1	D3R	B6	12	0	0	1	282.45	24.41	14.41
74	Small	Size1	D3R	B7	13	0	0	1	954.22	52.63	35
73	Small	Size1	D3R	B7	14	1	0	1	626.32	39.32	26.69
76	Small	Size1	D3R	B8	15	1	0	1	1043.57	48.39	27.97
75	Small	Size1	D3R	B8	16	0	0	1	186.03	21.53	11.53
77	Small	Size1	D3R	B9	17	0	0	1	785.35	73.47	7.71
78	Small	Size1	D3R	B9	18	1	0	1	422.03	30.76	21.19
79	Small	Size1	D3R	Bl10	19	1	0	1	787.65	87.54	11.19
80	Small	Size1	D3R	Bl10	20	1	0	1	450.82	32.54	21.27
221	Large	Size2	D3R	B1	1	1	0	1	647.1	44.15	20.34
222	Large	Size2	D3R	B1	2	0	0	1	326.59	37.2	12.46
224	Large	Size2	D3R	B2	3	0	0	1	2033.12	109.32	23.47
223	Large	Size2	D3R	B2	4	1	0	1	501.49	40.76	16.53
226	Large	Size2	D3R	B3	5	1	0	1	1158.09	53.31	34.41
228	Large	Size2	D3R	B3	6	1	0	0	2553.45	122.88	26.69
227	Large	Size2	D3R	B3	7	0	0	0	1008.98	65	22.97
225	Large	Size2	D3R	B3	8	0	0	1	1088.57	65	23.47
230	Large	Size2	D3R	B4	9	0	0	1	390.59	49.66	16.19
229	Large	Size2	D3R	B4	10	1	0	1	663.89	47.88	18.47
232	Large	Size2	D3R	B5	11	0	0	1	726.49	40.93	23.98
231	Large	Size2	D3R	B5	12	1	0	1	1733.01	76.19	41.86
233	Large	Size2	D3R	B6	13	0	0	1	617.98	36.02	29.83
234	Large	Size2	D3R	B6	14	1	0	0	935.96	68.14	19.32
235	Large	Size2	D3R	B6	15	1	0	1	3027.59	162.8	24.24
236	Large	Size2	D3R	B6	16	0	0	0	1336.02	78.05	27.2
238	Large	Size2	D3R	B7	17	1	0	1	793.23	74.49	16.19
240	Large	Size2	D3R	B7	18	0	0	0	3181.13	147.63	33.98
237	Large	Size2	D3R	B7	19	1	0	1	600.72	54.07	19.49
239	Large	Size2	D3R	B7	20	0	0	0	1004.6	65.85	19.49
81	Large	Size1	D4R	B1	1	0	0	1	370.53	21.27	3.81
82	Large	Size1	D4R	B1	2	1	0	1	874.52	40.76	40.51
84	Large	Size1	D4R	B2	3	1	0	1	715.82	40.76	25.76
83	Large	Size1	D4R	B2	4	0	0	1	196.77	36.1	8.81
86	Large	Size1	D4R	B3	5	0	0	1	475.42	41.1	18.81
87	Large	Size1	D4R	B3	6	0	0	0	3587.75	143.56	34.58
85	Large	Size1	D4R	B3	7	0	0	0	1355.19	84.75	30.68
89	Large	Size1	D4R	B4	8	1	0	1	4076.24	151.95	28.64
88	Large	Size1	D4R	B4	9	0	0	1	4813.83	93.47	56.53
90	Large	Size1	D4R	B5	10	1	0	1	1383.49	78.64	23.22
93	Large	Size1	D4R	B5	11	0	0	0	4516.66	144.49	49.58
91	Large	Size1	D4R	B5	12	1	0	1	2296.86	111.19	30.25
92	Large	Size1	D4R	B5	13	0	0	0	2121.37	87.71	34.83
94	Large	Size1	D4R	B6	14	0	0	1	688.12	58.81	17.37
95	Large	Size1	D4R	B6	15	1	0	0	624.15	56.86	14.49
96	Large	Size1	D4R	B6	16	0	0	1	1135.7	75.85	25.59
97	Large	Size1	D4R	B6	17	1	0	0	1497.94	50.76	39.75
99	Large	Size1	D4R	B7	18	1	0	1	4541.5	98.81	52.8
100	Large	Size1	D4R	B7	19	0	0	0	4634.94	145.34	39.24
98	Large	Size1	D4R	B7	20	1	0	1	3783.51	121.69	52.12
244	Small	Size2	D4R	B1	1	1	0	1	389.82	55.42	10.42
243	Small	Size2	D4R	B1	2	0	0	0	1372.46	81.02	26.53
245	Small	Size2	D4R	B1	3	0	0	1	2372.09	116.02	33.05
241	Small	Size2	D4R	B1	4	1	0	0	658.35	31.02	30.68
242	Small	Size2	D4R	B1	5	0	0	0	379.9	38.05	14.92
246	Small	Size2	D4R	B2	6	0	0	1	1863.63	85.25	31.95
247	Small	Size2	D4R	B2	7	1	0	1	1317.36	85.51	23.9
248	Small	Size2	D4R	B2	8	0	0	0	2177.81	103.81	32.8
254	Small	Size2	D4R	B3	9	0	0	1	1522.64	108.47	24.24
253	Small	Size2	D4R	B3	10	1	0	0	3415.81	152.29	39.07
255	Small	Size2	D4R	B3	11	0	0	0	3941.56	87.29	45.08
252	Small	Size2	D4R	B3	12	1	0	0	395.02	12.71	9.75
251	Small	Size2	D4R	B3	13	0	0	0	137.68	21.61	11.78
250	Small	Size2	D4R	B3	14	1	0	1	1057.14	55.85	23.64
249	Small	Size2	D4R	B3	15	0	0	0	1547.17	70.25	31.95
256	Small	Size2	D4R	B3	16	1	0	0	3823.47	159.66	44.24
260	Small	Size2	D4R	B4	17	0	0	1	1429.52	100.17	18.98
259	Small	Size2	D4R	B4	18	1	0	0	723.94	74.66	17.8
257	Small	Size2	D4R	B4	19	0	0	1	177.34	18.31	11.95
258	Small	Size2	D4R	B4	20	1	0	0	283.87	14.32	11.61
104	Large	Size1	Emma	B1	1	1	0	1	2732.53	66.61	66.1
102	Large	Size1	Emma	B1	2	0	0	0	1060.28	61.61	23.98
103	Large	Size1	Emma	B1	3	1	0	1	1887.59	74.58	40
101	Large	Size1	Emma	B1	4	0	0	0	1258.44	72.03	25.08
109	Large	Size1	Emma	B2	5	1	0	1	2784.49	81.69	42.46
107	Large	Size1	Emma	B2	6	0	1	0	3455.48	115.42	37.46
105	Large	Size1	Emma	B2	7	1	1	0	1717.84	62.63	37.37
108	Large	Size1	Emma	B2	8	0	0	1	2877.21	87.63	33.98
106	Large	Size1	Emma	B2	9	1	0	0	359.8	34.58	15.17
111	Large	Size1	Emma	B3	10	0	0	1	845.04	74.32	7.29
112	Large	Size1	Emma	B3	11	1	0	0	792.98	55.93	22.97
110	Large	Size1	Emma	B3	12	1	1	1	1622.87	62.2	42.71
113	Large	Size1	Emma	B3	13	0	0	0	1619.98	83.56	27.29
115	Large	Size1	Emma	B4	14	1	0	1	1648.75	67.88	41.02
114	Large	Size1	Emma	B4	15	0	0	0	920.23	54.41	24.15
116	Large	Size1	Emma	B4	16	1	0	1	1416.07	53.05	41.44
117	Large	Size1	Emma	B5	17	1	1	1	1100.03	62.63	20.17
119	Large	Size1	Emma	B5	18	0	1	0	2344.1	70	42.12
120	Large	Size1	Emma	B5	19	1	0	1	1631.11	83.64	34.92
118	Large	Size1	Emma	B5	20	0	0	0	971.02	47.37	31.69
263	Small	Size2	Emma	B1	1	1	0	1	596.6	31.1	25.59
264	Small	Size2	Emma	B1	2	0	0	0	356.79	31.69	16.86
262	Small	Size2	Emma	B1	3	1	0	1	341.4	28.9	17.46
261	Small	Size2	Emma	B1	4	0	0	0	227.62	27.03	13.14
265	Small	Size2	Emma	B2	5	1	1	1	566.48	40.51	23.81
266	Small	Size2	Emma	B3	6	1	0	1	194.77	27.29	12.71
267	Small	Size2	Emma	B3	7	0	0	0	397.57	34.75	16.61
268	Small	Size2	Emma	B3	8	1	0	0	392.54	39.24	15.08
269	Small	Size2	Emma	B3	9	0	0	1	336.35	32.46	17.54
270	Small	Size2	Emma	B3	10	1	0	0	482.63	22.03	16.78
271	Small	Size2	Emma	B3	11	0	0	0	160.12	19.07	9.49
274	Small	Size2	Emma	B4	12	1	0	1	490.48	42.71	22.8
272	Small	Size2	Emma	B4	13	0	0	0	298.83	29.83	14.66
275	Small	Size2	Emma	B4	14	1	0	1	615.09	17.54	10.42
273	Small	Size2	Emma	B4	15	0	0	0	40.24	9.15	6.27
279	Small	Size2	Emma	B5	16	1	0	1	289.21	24.41	15.59
280	Small	Size2	Emma	B5	17	0	0	0	438.13	25.08	24.07
276	Small	Size2	Emma	B5	18	1	0	0	700.48	47.03	22.63
278	Small	Size2	Emma	B5	19	0	0	1	305.4	28.98	14.49
277	Small	Size2	Emma	B5	20	0	0	0	386.7	36.86	15.76
123	Large	Size1	Joe	B1	1	1	0	1	849.8	61.86	21.95
122	Large	Size1	Joe	B1	2	0	0	1	723.21	80.76	19.15
124	Large	Size1	Joe	B1	3	1	0	0	652.38	44.24	20.51
121	Large	Size1	Joe	B1	4	0	0	0	1503.01	89.07	24.07
125	Large	Size1	Joe	B1	5	1	0	0	819.08	81.19	17.2
127	Large	Size1	Joe	B2	6	1	0	1	2343.53	74.32	51.02
130	Large	Size1	Joe	B2	7	0	0	0	899.7	60.08	22.46
129	Large	Size1	Joe	B2	8	1	0	0	779.32	77.12	14.07
128	Large	Size1	Joe	B2	9	0	0	0	3180.19	111.69	34.07
126	Large	Size1	Joe	B2	10	1	0	1	2491.67	123.31	33.39
131	Large	Size1	Joe	B3	11	0	0	1	1106.02	57.2	30.85
132	Large	Size1	Joe	B3	12	1	0	0	1161.16	93.47	16.44
133	Large	Size1	Joe	B3	13	0	0	0	3503.94	131.69	33.98
136	Large	Size1	Joe	B3	14	1	0	0	6521.38	162.63	47.8
135	Large	Size1	Joe	B3	15	0	0	1	882.9	41.02	28.73
134	Large	Size1	Joe	B3	16	0	0	0	3490.4	145.34	44.15
139	Large	Size1	Joe	B4	17	1	0	1	1293.91	56.69	37.54
137	Large	Size1	Joe	B4	18	0	0	0	1215.49	44.58	26.02
140	Large	Size1	Joe	B4	19	1	0	1	4468.57	117.63	43.31
138	Large	Size1	Joe	B4	20	0	0	1	3481.39	101.27	64.49
282	Small	Size2	Joe	B1	1	1	0	1	194.65	17.46	13.73
281	Small	Size2	Joe	B1	2	0	0	0	147.63	29.24	8.05
283	Small	Size2	Joe	B1	3	1	0	1	540.63	35.93	20.51
284	Small	Size2	Joe	B2	4	0	0	1	216.7	20.76	13.98
287	Small	Size2	Joe	B3	5	1	0	1	46.14	10.42	6.61
285	Small	Size2	Joe	B3	6	0	0	0	352.76	22.97	19.15
288	Small	Size2	Joe	B3	7	1	0	1	377.2	42.8	14.24
286	Small	Size2	Joe	B3	8	1	0	0	83.01	19.66	8.05
290	Small	Size2	Joe	B4	9	1	1	1	561.95	29.07	27.54
289	Small	Size2	Joe	B4	10	0	0	1	392.09	27.46	20.34
292	Small	Size2	Joe	B4	11	1	0	0	978.13	47.03	23.39
291	Small	Size2	Joe	B4	12	0	0	0	951.68	43.9	25.25
293	Small	Size2	Joe	B4	13	1	0	0	1238.03	54.75	43.31
294	Small	Size2	Joe	B4	14	0	0	0	1105.3	71.53	25.76
295	Small	Size2	Joe	B5	15	1	0	1	138.64	22.2	6.78
299	Small	Size2	Joe	B5	16	0	0	0	316.12	37.8	16.86
300	Small	Size2	Joe	B5	17	1	0	0	240.71	36.53	10.59
296	Small	Size2	Joe	B5	18	0	0	0	110.74	23.05	7.54
297	Small	Size2	Joe	B5	19	1	0	1	87.17	25.59	5.68
298	Small	Size2	Joe	B5	20	0	0	0	822.44	45.68	28.98
145	Small	Size1	Stella	B1	1	1	0	1	612.44	40.25	24.58
143	Small	Size1	Stella	B1	2	0	0	0	513.11	41.36	20.76
144	Small	Size1	Stella	B1	3	1	0	1	756.01	58.39	25.34
142	Small	Size1	Stella	B1	4	0	0	0	212.58	19.15	14.66
141	Small	Size1	Stella	B1	5	0	0	1	330.74	25.76	19.07
149	Small	Size1	Stella	B2	6	1	0	1	1155.9	39.75	35.34
147	Small	Size1	Stella	B2	7	1	1	0	922.9	55.93	24.75
146	Small	Size1	Stella	B2	8	0	0	1	212.05	17.88	16.27
148	Small	Size1	Stella	B2	9	1	0	0	367.68	31.36	17.71
151	Small	Size1	Stella	B2	10	0	0	0	2644.87	74.66	70.34
150	Small	Size1	Stella	B2	11	1	0	0	711.46	42.29	22.97
152	Small	Size1	Stella	B3	12	0	0	1	428.1	30.51	25.51
154	Small	Size1	Stella	B3	13	1	0	0	397.08	24.58	18.98
153	Small	Size1	Stella	B3	14	0	0	1	140.8	16.02	14.92
156	Small	Size1	Stella	B4	15	1	0	1	226.89	25.93	16.95
155	Small	Size1	Stella	B4	16	0	0	0	192.77	17.54	15.51
157	Small	Size1	Stella	B5	17	1	0	1	159.33	15.93	13.73
159	Small	Size1	Stella	B5	18	0	0	0	548.66	34.24	23.22
160	Small	Size1	Stella	B5	19	1	0	1	439.06	34.49	26.27
158	Small	Size1	Stella	B5	20	0	0	0	134.06	24.41	7.71
304	Large	Size2	Stella	B1	1	1	0	1	605.44	59.58	14.15
301	Large	Size2	Stella	B1	2	0	0	1	1207.87	56.44	23.56
303	Large	Size2	Stella	B1	3	1	0	0	349.48	27.71	15.85
305	Large	Size2	Stella	B1	4	0	0	0	746.11	49.58	18.64
302	Large	Size2	Stella	B1	5	0	0	0	494.78	43.81	13.73
308	Large	Size2	Stella	B2	6	0	0	1	170.87	21.86	11.95
306	Large	Size2	Stella	B2	7	1	0	0	2391.55	60.59	49.41
309	Large	Size2	Stella	B2	8	0	0	0	2371.04	120.08	27.63
310	Large	Size2	Stella	B2	9	1	0	0	4744.8	167.2	49.83
307	Large	Size2	Stella	B2	10	1	0	1	1740.49	81.86	33.9
313	Large	Size2	Stella	B3	11	1	0	1	1301.91	77.54	24.32
311	Large	Size2	Stella	B3	12	0	0	0	674.78	62.29	20.76
312	Large	Size2	Stella	B3	13	1	0	1	1189.55	60.93	32.29
314	Large	Size2	Stella	B3	14	0	0	0	1237.76	98.22	20.34
318	Large	Size2	Stella	B4	15	1	0	1	1183.35	56.69	35.85
317	Large	Size2	Stella	B4	16	0	0	0	1830.19	77.88	33.47
320	Large	Size2	Stella	B4	17	1	0	0	4351.03	131.86	18.64
319	Large	Size2	Stella	B4	18	0	0	1	2113.34	74.75	56.27
316	Large	Size2	Stella	B4	19	1	0	0	764.58	43.9	22.8
315	Large	Size2	Stella	B4	20	1	0	0	258.51	21.44	18.05

## Sheet: Column labels
Piece ID#	Unique Identifier
Condition (Size)	Large or Small condition
Session	First or second condition received
Bird	Bird name
Block Made	Subjects ripped multiple pieces per block
Order Made	The order this piece was made. 1-20.
Rewarded	This piece was rewarded. 1=yes, 0=no.
Modified	After being detatched from a larger sheet this piece was modified. 1=yes, 0=no.
Preceded by reminder	This piece was made immediately after a reminder trial. 1=yes, 0=no.
Area (in mm²)	Area of piece
Length (in mm)	Length of piece. Determined from bounding box of best fit.
Width (in mm)	Width of piece. Determined from bounding box of best fit.
